# Supplementary material for: Biogeochemical and historical drivers of microbial community composition and structure in sediments from Mercer Subglacial Lake, West Antarctica
Source: ISME Commun. 2023 Jan 30;3:8. doi: 10.1038/s43705-023-00216-w (PMC9886901; doi:10.1038/s43705-023-00216-w)
Supplement: Supplementary file 2 — Supplemental Data File 1 [file 43705_2023_216_MOESM2_ESM.xlsx]

## Sheet: Sheet1
Samples Names	Raw Depth	Composite Depth	Composite Depth (median)	Conductivity	Water content	Oxygen	Nitrate	Sulfate	Methane	CRS	AVS	FeA	FeD	ReactiveIron	Amporphous Fe (FeA)	Crystalline Fe (FeD)	TOC (Average)	DOC	Bulk 𝛿13C (average)	DNA Concentration	Shannon Diversity	Cell Count (Average)	Cell Count (SE)	EPS (Carbohydrate)	EPS Carbon Content (Carbohydrate)	EPS (DNA)	EPS Carbon Content (DNA)	Total Carbon in EPS	EPS 𝛿13C	Raw Read Count	Final Read Count	Retained
Units	cm	cm	cm	(µS cm-1 @ 25°C)	ratio	(µM)	(µM)	(mM)	(µM)	(ug g-1)	(ug g-1)	#%dryweight	#%dryweight	FeD+FeA	%	%	%		‰	ng g-1		cell g-1	cell g-1	ng g-1 (based on glucose curve)	ngC g-1 (based on glucose curve)	ng g-1	ngC g-1	ugC g-1	‰			%
SLM_CS3	bulk surface	0-10	5	497.47	0.805542	400	3.2	0.4	25.5659	76.6137	BD	0.316	0.393	0.709	0.316	0.393	0.42		-24.77		5.29115									270151	226955	84.0104
SLM_CS4	bulk surface	0-10	5	497.47	0.805542	400	3.2	0.4	25.5659	76.6137	BD	0.316	0.393	0.709	0.316	0.393	0.42		-24.77		4.89659									107827	93823	87.0125
SLM_MC1b0_2	0-2	0-2	1	360.28	0.819047	399	3	0.3	24.326	150.997	0.0494773	0.182	0.292	0.474	0.182	0.292	0.44		-25.03	11.94	5.80635	1.60077e+06	91721.6							496587	346527	69.7817
SLM_MC1b2_4	2-4	2-4	3	425.67	0.808344	256.5	2.9	0.3	26.4433	123.895	BD	0.316	0.393	0.709	0.316	0.393	0.44		-24.885	7.22	5.55207			119.335	47.7341	336.62	140.707	22.421	-26.385	364204	266726	73.2353
SLM_MC1b4_6	4-6	4-6	5	497.47	0.805542	223	3.2	0.4	25.5659	76.6137	BD						0.44		-24.77	6	5.74541									460521	325844	70.7555
SLM_MC1b6_8	6-8	6-8	7	539.78	0.775442	180	3.9	0.4	51.7013	70.6893	0.017553	0.177	0.451	0.628	0.177	0.451	0.38		-24.475	12.67	5.73086			154.396	61.7584	372.177	155.57	14.7798	-25.867	547740	401689	73.3357
SLM_MC1b8_10	8-10	8-10	9	567.99	0.754822	187.5	3.3	0.4	43.0251	92.6408	BD	0.113	0.26	0.373	0.113	0.26	0.39		-23.13	BD	4.63416									292480	183421	62.7123
SLM_MC1b10_12	10-12	10-12	11	615.43	0.738816	182.1	4	0.4	40.9754	73.0935	0.0227218	0.118	0.256	0.374	0.118	0.256	0.44		-25.479	3	3.30606			180.322	72.129	85.831	35.8774	12.1794	-26.2558	109176	57041	52.2468
SLM_MC1b12_14	12-14	12-14	13	660.3	0.603254	134.6	2.8	0.5	53.8752	132.557	BD	0.129	0.235	0.364	0.129	0.235	0.24		-23.385	1.44	1.72139									51135	27267	53.3236
SLM_MC1b14_16	14-16	14-16	15	711.59	0.384361	117.7	3.4	0.5	70.6393	124.449	0.00715347	0.199	0.377	0.576	0.199	0.377	0.14		-23.125	1.59	2.02292	44347.6	7876.66	76.1253	30.4501	56.6125	23.664	3.48349	-26.2395	90987	23456	25.7795
SLM_MC1b16_18	16-18	16-18	17	744.93	0.355562	98.6	2.2	0.4	95.3976	106.278	BD	0.112	0.25	0.362	0.112	0.25	0.15		-24.435	BD	4.09186									307031	195198	63.576
SLM_MC1b18_20	18-20	18-20	19	814.16	0.351139	81.4	2.8	0.5	118.556	102.583	0.015821	0.118	0.2	0.318	0.118	0.2	0.14		-24.33	1.6	3.29481			90.3834	36.1533	21.6441	9.04722	4.42607	-26.36	115413	37774	32.7294
SLM_MC1b20_22	20-22	20-22	21	842.37	0.327946	63.8	1.9**	0.6	126.565	90.6439	0.00525931	0.12	0.211	0.331	0.12	0.211	0.16		-24.34	1.32	4.32607									267159	163792	61.3088
SLM_MC1b22_24	22-24	22-24	23	909.04	0.305646	42.4	2.1**	0.6	103.338	99.4101	0.00579519	0.159	0.226	0.385	0.159	0.226	0.16		-24.75	0.72	1.08746			68.2641	27.3056	19.8388	8.29261	2.91416	-26.4425	99027	23567	23.7986
SLM_MC1b24_26	24-26	24-26	25	987.25	0.316135	26.1	1.5**	0.7	120.692	108.36	0.00605933	0.139	0.225	0.364	0.139	0.225	0.14		-24.35	BD	2.45665									80702	32975	40.8602
SLM_MC1b26_28	26-28	26-28	27	1034.69	0.263104	16.06	1.1**	0.7	144.762	110.099	BD	0.136	0.238	0.374	0.136	0.238	0.12		-24.44	1.21	3.68311			84.6289	33.8516	43.7312	18.2796	2.41482	-26.27	214169	157281	73.4378
SLM_MC1b28_30	28-30	28-30	29	1141.11	0.28235	0.5	1.5**	0.8	113.663	106.207	0.0295847	0.405	0.666	1.071	0.405	0.666	0.12		-23.76	1.17	3.78919									226007	168242	74.4411
SLM_MC1b30_32	30-32	30-32	31		0.304708	0.4	1.7**	0.7	114.343	154.682	0.00476408	0.115	0.238	0.353	0.115	0.238	0.14		-26.855	0.84	4.27378	426311	34152.9	20.1571	8.06285	14.0192	5.86002	0.00145896	-25.9562	309428	190749	61.6457
SLM_MC1b32_34	32-34	32-34	33	1243.68	0.305189	BD	1.6**	0.7	122.3	140.513	0.033692	0.175	0.25	0.425	0.175	0.25	0.14		-24.4	1.16	4.47686									443644	273940	61.7477
SLM_MC1b34_36	34-36	34-36	35	1282.14	0.317241	BD	2.5	0.8	101.557	171.589	0.038347	0.127	0.205	0.332	0.127	0.205	0.15		-24.55	BD	4.32498			49.5934	19.8374	BD	BD	2.12051	-26.6027	162043	50652	31.2584
SLM_MC1b36_38	36-38	36-38	37		0.247178	BD			151.198			0.1	0.216	0.316	0.1	0.216	0.11		-24.695	1.37	3.80796									224072	143584	64.0794
SLM_MC1c3_7	3-7	0.5-4.5	2.5	425.671	0.808344	221.8			26.4433	123.895	BD	0.316	0.393	0.709	0.316	0.393	0.38		-24.933	10.61	5.29458	3.87459e+06	10731							379163	323930	85.4329
SLM_MC1c7_11	7-11	4.5-8.5	6.5	539.782	0.775442	180			51.7013	70.6893	0.017553	0.177	0.451	0.628	0.177	0.451	0.38		-24.573	31.22	5.62976									511067	421868	82.5465
SLM_MC1c11_15	11-15	8.5-12.5	10.5	615.429	0.738816	182.1			40.9754	73.0935	0.0227218	0.118	0.256	0.374	0.118	0.256	0.15		-24.04	10.28	5.16736									511479	432019	84.4647
SLM_MC1c15_19	15-19	12.5-16.5	14.5	711.589	0.384361	117.7			70.6	124.449	0.00715347	0.199	0.377	0.576	0.199	0.377	0.14		-23.52	0.73	3.38867									171339	95492	55.7328
SLM_MC1c19_23	19-23	16.5-20.5	18.5	814.161	0.351139	81.4			118.556	102.583	0.015821	0.118	0.2	0.318	0.118	0.2	0.15		-23.99	0.88	3.75457									119459	84195	70.4802
SLM_MC1c23_27	23-27	20.5-24.5	22.5	909.039	0.305646	42.4			103.338	99.4101	0.00579519	0.159	0.226	0.385	0.159	0.226	0.12		-21	3.8	2.3122									89985	58567	65.0853
SLM_MC1c27_31	27-31	24.5-28.5	26.5	1034.69	0.263104	16.06			144.762	110.099	BD	0.136	0.238	0.374	0.136	0.238	0.16		-22.805	1	4.02553									160223	122576	76.5034
SLM_MC1c31_35	31-35	28.5-32.5	30.5	1141.11	0.304708	0.4			114.343	154.682	0.00476408	0.115	0.238	0.353	0.115	0.238	0.11		-26.2075	0.86	4.35074									375918	295991	78.7382
SLM_MC1c35_39	35-39	32.5-36.5	34.5	1282.14	0.317241	BD			101.557	171.589	0.038347	0.127	0.205	0.332	0.127	0.205	0.13		-23.857	BD	3.78692									294446	219066	74.3994
SLM_MC1c39_43	39-43	36.5-40.5	38.5			BD			151.198			0.11	0.21	0.32	0.11	0.21	0.17		-24.4675	1.23	2.59485									89743	58457	65.1382
SLM_MC4c_slurry	bulk surface	0-10	0	360.28	0.819047	400			24.326	150.997	0.0494773	0.182	0.292	0.474	0.182	0.292	0.4		-25.03	23.67	5.76461	2.17077e+06	6929.08							442781	373075	84.2572
SLM_MC4c0_2	0-2	10-12	10	567.99	0.754822	140.1			43.0251	73.0935	0.0227218	0.177	0.451	0.628	0.177	0.451	0.33		-24.04	16.83	5.99447									550123	469889	85.4153
SLM_MC4c2_4	2-4	12-14	13	660.3	0.603254	88.3	2.8	0.5	53.8752	132.557	BD	0.129	0.235	0.364	0.129	0.235	0.24		-23.385	BD	2.17477									74609	44363	59.4607
SLM_MC4c4_6	4-6	14-16	15	711.59	0.384361	74.1	3.4	0.5	70.6393	124.449	0.00715347	0.199	0.377	0.576	0.199	0.377	0.14		-23.125	1.35	4.40913									349842	258161	73.7936
SLM_MC4c6_8	6-8	16-18	17	744.93	0.355562	61.1	2.2	0.4	95.3976	106.278	BD	0.112	0.25	0.362	0.112	0.25	0.15		-24.435	2.21	4.7663									465953	373438	80.145
SLM_MC4c8_10	8-10	18-20	19	814.16	0.351139	45.5	2.8	0.5	118.556	102.583	0.015821	0.118	0.2	0.318	0.118	0.2	0.14		-24.33	2.02	4.87865									472925	386713	81.7705
SLM_MC4c10_12	10-12	20-22	21	842.37	0.327946	37.9	1.9**	0.6	126.565	90.6439	0.00525931	0.12	0.211	0.331	0.12	0.211	0.15		-24.34	1.69	4.51226									288285	239078	82.9311
SLM_MC4c12_14	12-14	22-24	23	909.04	0.305646	26.5	2.1**	0.6	103.338	99.4101	0.00579519	0.159	0.226	0.385	0.159	0.226	0.15		-24.75	0.99	2.96763									133875	74967	55.9978
SLM_MC4c14_16	14-16	24-26	25	987.25	0.316135	16.06	1.5**	0.7	120.692	108.36	0.00605933	0.139	0.225	0.364	0.139	0.225	0.14		-24.35	0.99	4.36065									275310	204324	74.216
SLM_MC4c16_18	16-18	26-28	27	1034.69	0.263104	10.14	1.1**	0.7	144.762	110.099	BD	0.136	0.238	0.374	0.136	0.238	0.13		-24.44	BD	2.35228									106639	76529	71.7646
SLM_MC4c18_20	18-20	28-30	29	1141.11	0.28235	0.4	1.5**	0.8	113.663	106.207	0.0295847	0.405	0.666	1.071	0.405	0.666	0.12		-23.76	1.61	3.49305									217717	152359	69.9803
SLM_MC4c20_22	20-22	30-32	31		0.304708	BD	1.7**	0.7	114.343	154.682	0.00476408	0.115	0.238	0.353	0.115	0.238	0.15		-26.855	2.02	4.13593									406321	306326	75.3901
SLM_MC4c22_24	22-24	32-34	33	1243.68	0.305189	BD	1.6**	0.7	122.3	140.513	0.033692	0.175	0.25	0.425	0.175	0.25	0.14		-24.4	4.51	4.0745									393038	305055	77.6146
SLM_FF1_45_50	45-50	151-156	153	3384.86	0.216562	BD	2.5	0.8	152.692	210.568	0.0685097						0.11		-24.795	4.15	4.83468	386565	31102.3							292488	228496	78.1215
SLM_FF1_55_60	55-60	161-166	163			BD						0.046	0.137	0.183	0.046	0.137	0.11		-23.577	0.38	3.02933									299229	213096	71.215
SLM_FF1_65_69	65-69	171-175	173			BD						0.062	0.252	0.314	0.062	0.252	0.17		-23.9525	BD	3.35866									104218	46413	44.5345
SLM_FF1_71_75	71-75	177-181	179			BD						0.094	0.258	0.352	0.094	0.258	0.1		-23.26	0.9	3.57853									317279	227365	71.6609
SLM_FF1_80_85	80-85	186-191	189	4974.71	0.19303	BD			176.538	182.072	0.0969687	0.031	0.831	0.862	0.031	0.831	0.12		-23.415	1.31	4.62238	1.54942e+06	54152.1							311293	217324	69.8133
SLM_FF1_90_95	90-95	196-201	199			BD						0.05	0.29	0.34	0.05	0.29	0.09		-23.58	0.36	4.37837									272365	206723	75.8993
SLM_FF2_15_20	15-20	37.5-42.5	39			BD						0.127	0.228	0.355	0.127	0.21	0.14			1.21	3.88531			63.9447	25.5779	BD	BD	2.10654	-26.2589	307444	231576	75.323
SLM_FF2_42_47	42-47	64.5-69.5	67			BD						0.062	0.205	0.267	0.062	0.205	0.14		-24.13	0.31	4.66643			36.376	14.5504	BD	BD	2.62218	-26.0987	312300	239155	76.5786
SLM_FF2_61_66	61-66	83.5-88.5	86			BD						0.113	0.226	0.339	0.113	0.226	0.15		-24.095	2.54	4.06902	430447	39384.9	61.1926	24.477	59.225	24.7561	3.74856	-25.69	345781	260288	75.2754
SLM_FF2_87_92	87-92	109.5-114.5	112			BD						0.042	0.173	0.215	0.042	0.173	0.16			0.21	4.21893			25.328	10.1312	23.6911	9.90289	2.30231	-26.117	316661	233759	73.82
SLM_FF2_115_120	115-120	137.5-142.5	140			BD						0.046	0.189	0.235	0.046	0.189	0.15		-26.14	1.46	3.15181			12.4033	4.96133	9.13024	3.81644	0.46511	-26.0806	298079	200159	67.1496
SLM_FF2_147_151	147-151	169.5-173.5	172			BD						0.055	0.267	0.322	0.055	0.267	0.21		-25.05	0.24	4.30665			77.3951	30.958	44.99	18.8058	4.49332	-26.24	352601	261050	74.0355
SLM_FF2_167_171	167-171	189.5-193.5	192			BD						0.031	0.831	0.862	0.031	0.831	0.09		-24.64	0.63	5.0582	126645	13159	28.4497	11.3799	32.0706	13.4055	0.678255	-26.0568	231058	188562	81.6081
SLM_FF2_CC	core catcher	198-202	200	5390.13	0.196795	BD				165.893	0.0433712	0.05	0.29	0.34	0.05	0.29	0.08			0.63	4.6821			22.3469	8.93874	BD	BD	0.370618	-25.2956	300564	209565	69.7239
Comments:
* All measurements are associated across the composite depth scale to the microbiological data for analysis; see Supplemental Table 1 for all sampled cores for each variable.
** Indicates nitrate concentration estimate based on peak height of IC chromatograms; reported in text as concentrations below the level of quantification (2.2 µM).
